# Supplementary material for: Differential Proteomic Analysis of Listeria monocytogenes during High-Pressure Processing
Source: Biology (Basel). 2022 Jul 31;11(8):1152. doi: 10.3390/biology11081152 (PMC9405252; doi:10.3390/biology11081152)
Supplement: Supplementary file 1 [file biology-11-01152-s001.zip]

Archive with 1 entries (1 files):
- biology-1771215-supplementary.pdf
